# Supplementary material for: Movement of anterior teeth using clear aligners: a three-dimensional, retrospective evaluation
Source: Prog Orthod. 2018 Apr 2;19:9. doi: 10.1186/s40510-018-0207-3 (PMC5879033; doi:10.1186/s40510-018-0207-3)
Supplement: Supplementary file 1 — The dataset containing all the collected measurements. (XLSX 27 kb) [file 40510_2018_207_MOESM1_ESM.xlsx]

## Sheet: Upper arch
Subj	Age	Gender	Quadrant	Central incisor_T0	Central incisor_T1	Central incisor_TS	Lateral incisor_T0	Lateral incisor_T1	Lateral incisor_TS	Canine_T0	Canine_T1	Canine_TS
1	26	f	1	6.10093	7.17347	6.90026	10.4579	5.2904	2.3664	7.99329	8.979	5.19729
2	24	f	1	3.49421	1.26928	2.68639	13.2424	4.88429	2.72216	6.52078	4.53325	3.00614
3	23	f	1	1.6745	1.70762	1.68483	1.99392	0.591994	0.719524	8.48875	4.58244	4.33732
4	25	f	1	9.58554	10.6628	4.41143	4.35241	6.4894	6.16033	13.3026	12.5764	12.2759
5	40	m	1	7.87115	11.1338	9.67033	12.2784	14.5005	9.89043	10.7593	13.9079	8.38621
6	30	f	1	10.799	10.0505	2.96952	4.75442	4.58522	6.86232	16.8487	15.9185	14.2234
7	25	f	1	14.6978	18.2321	15.3937	17.8254	14.2592	17.6663	5.68607	4.48509	3.06742
8	27	f	1	20.0874	9.37377	14.5344	18.7254	14.3032	15.2411	11.9039	9.2017	12.2704
9	19	m	1	9.34909	12.7412	9.94859	5.59786	9.66449	5.70796	8.33329	9.96249	8.65789
10	43	f	1	22.7558	16.0567	23.3356	11.3929	16.2249	18.4774	10.8714	10.3211	14.1188
11	20	f	1	2.38622	1.33868	5.90104	1.5394	2.60445	5.63678	15.0117	11.1848	12.7964
12	36	f	1	16.8402	14.4979	18.5728	14.6986	11.6662	10.5641	12.4863	12.3167	9.12828
13	23	f	1	4.40378	5.10623	2.21994	16.2326	11.3652	9.21501	17.6403	16.9659	9.3034
14	39	f	1	12.3491	10.3103	8.44049	6.86746	13.5989	11.8287	25.0222	24.2239	24.2735
1	26	f	2	7.12553	4.97432	6.36359	6.48064	4.55345	6.0435	14.7695	14.5157	7.09676
2	24	f	2	3.42847	5.43325	3.76773	7.02443	1.25696	4.13634	5.64943	3.48136	6.50258
3	23	f	2	7.50492	3.38706	3.60003	10.2815	9.04525	10.5337	9.13487	6.55471	6.22167
4	25	f	2	9.00493	9.00411	8.93874	15.6041	13.1169	13.0421	16.1801	14.9402	15.3988
5	40	m	2	12.3662	4.7944	7.42192	1.76428	4.84266	1.84586	7.56156	4.83333	5.33048
6	30	f	2	9.59612	10.22	2.44474	8.6449	10.3967	9.34728	16.4703	15.8298	17.2184
7	25	f	2	19.0272	20.4465	20.1196	18.8845	18.6525	18.6522	15.8048	14.84	16.4774
8	27	f	2	20.2505	11.7382	16.4066	24.4167	16.6044	20.1416	7.35468	6.8828	8.71874
9	19	m	2	6.2857	9.22338	6.53273	15.9362	6.79262	4.06862	22.0819	16.9362	15.7331
10	43	f	2	20.9469	15.3368	22.5846	19.4975	16.9652	20.0726	15.8937	16.0066	15.9027
11	20	f	2	8.76181	1.41	4.71102	5.42	2.42598	4.32951	9.92472	7.52163	11.869
12	36	f	2	14.5184	13.5837	18.7421	18.5771	18.5211	20.2046	22.5578	20.0316	20.8095
13	23	f	2	14.4529	5.40619	4.14011	16.0148	8.37946	9.82655	15.6013	14.2428	9.46737
14	39	f	2	16.2219	9.44091	18.1143	8.69982	8.77287	12.5501	5.79068	6.92317	6.50116
16	48	m	1	10.2124	9.30363	7.77215	11.5022	8.35715	6.39198	11.8708	11.309	11.8873
17	41	m	1	1.38747	1.76983	3.16394	9.01011	1.42111	5.38621	9.39854	9.95659	10.4094
18	43	f	1	10.4104	10.1212	9.28459	4.8958	7.06236	5.40404	11.3873	3.91923	1.8649
19	22	f	1	6.56712	7.87235	7.10476	4.17747	1.83106	5.97343	12.0477	8.9111	11.1323
21	33	m	1	5.00059	5.37839	8.71797	7.04181	7.40895	8.821	11.5957	8.75205	9.08617
22	21	f	1	17.1783	11.3581	16.615	15.9774	6.9948	13.9899	12.7466	10.7128	9.038
23	34	f	1	15.5732	6.50405	6.96238	5.7024	7.60867	7.80954	22.0486	19.0136	12.8017
24	28	f	1	4.39689	7.60505	4.35943	5.37882	11.4981	6.98204	11.3112	19.8242	12.0467
25	44	m	1	2.2062	1.77245	2.23673	9.31674	0.58301	9.83231	1.75207	4.70837	2.05279
28	23	f	1	1.91213	5.19347	2.3569	7.67099	10.7166	7.11379	16.6011	12.0586	5.75244
29	22	m	1	13.0538	8.70469	12.35	14.7248	11.5681	16.7112	10.8535	9.509	12.8183
30	37	f	1	8.66783	11.2953	17.9754	16.336	10.895	11.1157	14.1146	8.35514	11.8952
31	42	f	1	1.75276	3.49657	2.94647	2.03976	3.27226	2.6088	4.07	0.930758	5.16727
32	29	m	1	7.16999	2.22568	4.84878	14.223	5.31952	1.51059	13.3494	10.3023	9.34186
33	18	m	1	1.39953	0.686905	2.8417	5.3228	6.60485	3.88165	13.1489	12.4863	12.5755
34	30	m	1	10.4056	4.72308	5.82189	3.54229	3.42338	3.49699	12.0412	15.2827	11.6642
35	20	m	1	2.63808	7.3432	4.63161	4.95228	6.54066	5.32002	9.987	11.6178	10.3428
36	53	f	1	12.8036	7.38639	13.8709	8.78385	9.84312	11.277	4.25068	1.28184	5.57432
37	42	m	1	8.02817	11.8729	7.10607	12.819	16.7802	15.6849	17.1962	11.6134	10.2286
38	30	f	1	14.2064	8.03131	15.0181	13.8107	10.6343	16.5037	21.2163	18.7519	18.3959
39	18	m	1	7.9	6.99	4.77	8.62	6.53	10.56	14.01	7.74	12.29
40	28	f	1	16.11	10.06	12.3	10.18	6.64	8.23	8.12	5.96	10.08
16	48	m	2	8.60159	12.0348	8.10134	13.4057	10.8366	10.6961	13.0621	15.7697	12.2096
17	41	m	2	2.74176	4.46031	4.08916	9.17042	3.76746	8.56476	21.0121	15.8982	15.0269
18	43	f	2	11.4418	13.4496	8.56317	3.23496	8.75535	4.79487	7.49748	8.87218	1.95102
19	22	f	2	6.67176	5.59684	7.21135	12.353	3.67118	5.69172	17.5738	16.4367	15.2273
21	33	m	2	10.4179	8.1227	13.0764	9.2136	8.63999	10.5913	3.65337	5.42488	4.04921
22	21	f	2	14.3119	11.457	12.8178	14.2975	11.3178	13.7832	10.6654	8.53667	9.10566
23	34	f	2	2.43197	3.55092	3.04127	4.63104	5.60515	3.8639	27.0007	21.59	21.3604
24	28	f	2	2.23307	7.29515	2.98119	2.13493	10.9811	3.26851	8.91425	11.0903	10.766
25	44	m	2	5.92093	7.0721	3.90096	7.99112	0.781666	2.99176	4.65848	6.87052	4.56412
28	23	f	2	1.46	2.71489	4.7189	3.45792	5.89778	3.22405	10.6441	7.99625	10.7946
29	22	m	2	14.8466	9.3857	12.396	16.2284	10.9693	15.3454	7.13241	5.12374	10.808
30	37	f	2	14.6919	14.3638	17.7565	16.9626	15.7192	18.2629	5.18106	9.32323	13.878
31	42	f	2	8.84368	6.67385	7.19537	8.24727	6.64486	11.1988	18.8473	14.2866	19.7317
32	29	m	2	7.02103	5.08129	6.0062	5.37724	6.24343	6.37278	11.8459	9.9436	9.8267
33	18	m	2	1.88813	1.99459	2.26885	7.45125	3.87713	2.45937	7.51167	7.83495	8.59908
34	30	m	2	5.65308	3.62747	6.24849	0.542956	1.65156	2.45679	10.1599	11.535	9.61865
35	20	m	2	2.25035	4.60932	2.60011	12.032	11.5127	10.7949	18.2913	16.8478	18.5391
36	53	f	2	13.2515	8.43333	13.7277	14.4042	14.8834	14.6345	17.8501	11.2784	8.72567
37	42	m	2	14.4612	14.6636	14.091	13.0137	13.6237	9.2625	10.6452	11.5229	8.69793
38	30	f	2	10.3311	4.37896	12.0032	12.0044	8.66502	11.9869	17.9601	9.73453	14.9432
39	18	m	2	3.4	0.76	5.03	9.92	5.99	7.94	10.6	11.33	12.19
40	28	f	2	6.52	5.1	16.63	10.5	7.86	6.74	11.85	10.3	14.37

## Sheet: Lower arch
Subj	Age	Gender	Quadrant	Central incisor_T0	Central incisor_T1	Central incisor_TS	Lateral incisor_T0	Lateral incisor_T1	Lateral incisor_TS	Canine_T0	Canine_T1	Canine_TS
1	26	f	3	5.8	3.78121	1.64161	15.55	7.75842	5.75327	16.72	14.7069	9.5494
2	24	f	3	4.77408	4.59307	6.25294	16.7111	12.5418	11.6946	21.7767	13.6621	15.7412
3	23	f	3	5.14651	6.13967	4.95511	10.7638	7.97264	3.25701	15.2458	11.6944	14.1434
4	25	f	3	10.9032	6.74785	9.96443	12.179	8.93532	9.47129	14.2135	11.2796	6.84998
7	25	f	3	17.4596	15.7535	15.0423	7.83586	9.27211	7.48722	13.3551	13.7721	9.8855
8	27	f	3	13.2213	12.9092	12.2318	11.1004	9.0372	9.47402	13.5329	8.77525	12.3983
9	19	m	3	13.1444	6.58408	9.63409	6.55157	7.52037	5.86	7.20762	2.8205	5.76446
11	20	f	3	14.865	11.8553	13.2519	16.0889	12.5746	12.8452	16.4983	11.1525	15.0654
14	39	f	3	13.6909	4.60505	11.0821	9.26264	1.38435	7.64939	9.85986	12.05	5.2301
15	37	f	3	16.4655	18.8972	14.6787	5.67763	10.5812	6.10817	9.08954	9.37423	10.1559
17	41	m	3	5.71115	10.1382	4.62424	11.1671	13.23	7.52418	29.5789	20.0117	22.4391
19	22	f	3	13.51	12.7869	16.9878	10.9589	11.2643	14.1275	13.2761	13.4724	14.7022
21	33	m	3	3.76765	1.52126	5.85398	4.84431	5.40665	4.03129	16.9373	15.1581	17.604
22	21	f	3	12.1419	13.0142	11.8622	13.1268	8.58765	12.3445	2.77468	3.74667	4.14056
23	34	f	3	16.8281	16.9002	11.7023	16.5426	12.8995	8.86361	2.4187	4.27526	1.12316
24	28	f	3	2.59578	1.4576	0.98	7.72312	2.16841	6.96	21.747	21.1755	12.7
25	44	m	3	17.3753	19.0951	17.6717	13.826	10.3596	14.0087	4.80345	2.34617	1.88635
26	30	f	3	12.5968	7.65818	7.44	5.15784	9.01536	2.14	23.2099	10.2339	10.4
28	23	f	3	11.089	10.2547	6.01129	2.80132	3.52096	2.72375	8.96657	6.70942	5.54411
29	22	m	3	16.5078	12.248	14.9034	20.2894	16.6977	12.9575	12.1449	13.1764	9.59032
33	18	m	3	7.75435	3.39742	6.46485	11.9984	5.07143	5.89806	19.341	19.0518	17.964
34	30	m	3	9.68047	6.05886	10.6315	12.9344	8.23762	13.2181	17.8227	14.509	17.1913
35	20	m	3	10.964	4.31335	11.4652	8.4479	6.80157	12.5925	13.7699	13.9087	13.4324
36	53	f	3	10.7111	9.3592	6.72275	21.8764	12.7778	18.6262	17.6603	17.7332	17.9468
37	42	m	3	4.48891	7.55604	10.3807	8.28684	2.15539	3.55127	13.5952	10.723	9.94853
39	18	m	3	6.11875	6.86463	9.26644	3.95864	5.42914	3.4413	17.728	14.1235	16.3296
40	28	f	3	19.62	15.8661	18.0105	12.5934	11.8903	9.64382	13.8504	9.03882	15.2009
1	26	f	4	9.84	6.04317	3.44579	18.34	13.4227	1.10504	5.81	4.25499	5.5685
2	24	f	4	6.05595	6.99322	6.56653	16.3977	9.95125	11.4859	15.0032	10.6901	13.4775
3	23	f	4	5.18464	5.91996	5.67722	7.77793	8.8207	11.5907	19.1727	15.1917	16.9164
4	25	f	4	9.04471	6.63618	9.21635	1.02321	4.32052	2.76663	22.9928	18.0152	22.8771
7	25	f	4	14.1203	14.5292	14.1244	6.95937	6.9548	5.65445	14.8197	11.3799	12.5233
8	27	f	4	16.7876	13.698	15.4835	9.11105	9.54861	8.07765	13.0474	8.9781	12.5873
9	19	m	4	8.39185	6.30448	6.83894	5.75926	2.81606	3.10286	13.5713	11.1155	11.1132
11	20	f	4	7.87271	11.724	10.3515	12.0259	6.46563	10.8251	25.8714	15.5807	27.3758
14	39	f	4	8.35013	3.08938	8.05646	6.66675	2.65839	8.44606	15.1446	18.1711	14.2719
15	37	f	4	16.2616	20.6324	16.9724	5.73978	12.0424	6.10623	13.4131	11.082	12.3374
17	41	m	4	8.73711	8.4098	3.82808	10.2995	14.6825	9.40745	20.3492	17.6038	18.4676
19	22	f	4	15.2615	17.8279	13.8802	9.93911	14.0601	9.24938	19.0953	18.4815	16.636
21	33	m	4	1.16382	1.43485	2.96503	3.69227	1.77845	2.6541	15.156	13.21	14.4121
22	21	f	4	16.9691	14.2329	11.8795	15.5643	10.5329	8.32673	10.1405	13.9873	10.7839
23	34	f	4	13.2455	15.904	14.6702	6.15434	10.1451	12.2288	21.6085	16.4741	16.724
24	28	f	4	2.74569	3.86722	2.08	2.9868	4.6621	2.88	16.5784	20.5361	18.28
25	44	m	4	14.683	14.2811	14.7122	12.2239	12.4887	11.9215	6.51948	4.13263	6.82756
26	30	f	4	10.8795	8.57786	9.9	1.09133	9.53599	3.88	32.7607	21.5892	11.96
28	23	f	4	6.86421	9.6577	5.11486	4.43464	2.2029	3.78535	12.9067	16.3314	12.0286
29	22	m	4	10.3276	5.66176	10.6018	6.31425	4.42478	15.4733	18.111	26.3393	16.5223
33	18	m	4	7.47473	6.44375	8.64223	4.61359	3.7415	6.18974	24.1683	22.9868	25.1821
34	30	m	4	13.4362	11.6953	11.9838	14.07	7.67026	11.1033	14.3462	10.3858	13.7028
35	20	m	4	10.343	3.91544	10.1871	6.42933	3.24849	7.5373	15.088	12.8672	16.7869
36	53	f	4	8.60337	5.53023	6.62234	7.24126	7.25288	3.76127	13.1115	12.3516	18.6259
37	42	m	4	1.78185	8.04366	5.32294	11.5895	5.46481	9.91679	5.45049	4.33406	5.99504
39	18	m	4	6.4116	9.13157	6.80739	0.693716	9.27427	6.4095	16.5734	21.7731	16.5763
40	28	f	4	14.8232	13.7297	11.1759	10.7965	13.1471	7.21064	15.8805	8.76761	16.0146
